# Supplementary material for: Innate Immune Response to Fasting and Refeeding in the Zebrafish Kidney
Source: Biomolecules. 2021 Jun 1;11(6):825. doi: 10.3390/biom11060825 (PMC8229452; doi:10.3390/biom11060825)
Supplement: Supplementary file 1 [file biomolecules-11-00825-s001.zip]

Archive with 1 entries (1 files):
- biomolecules-1195869-supplementary.pdf
